# Supplementary material for: DRB1 and DRB2 Are Required for an Appropriate miRNA-Mediated Molecular Response to Salt Stress in Arabidopsis thaliana
Source: Plants (Basel). 2025 Mar 15;14(6):924. doi: 10.3390/plants14060924 (PMC11944917; doi:10.3390/plants14060924)
Supplement: Supplementary file 1 [file plants-14-00924-s001.zip]

Archive with 1 entries (1 files):
- plants-3241547-supplementary.pdf
